# Supplementary material for: Progression of Postprandial Blood Plasma Phospholipids Following Acute Intake of Different Dairy Matrices: A Randomized Crossover Trial
Source: Metabolites. 2021 Jul 14;11(7):454. doi: 10.3390/metabo11070454 (PMC8307057; doi:10.3390/metabo11070454)
Supplement: Supplementary file 1 [file metabolites-11-00454-s001.zip]

Archive with 3 entries (2 files):
- metabolites-1267395-supple/
- metabolites-1267395-supple/Dairymat_Supplementary material_Metabolites_Revised.pdf
- metabolites-1267395-supple/MRM transitions_Metabolites.xlsx
