# Supplementary material for: Progression of Postprandial Blood Plasma Phospholipids Following Acute Intake of Different Dairy Matrices: A Randomized Crossover Trial
Source: Metabolites. 2021 Jul 14;11(7):454. doi: 10.3390/metabo11070454 (PMC8307057; doi:10.3390/metabo11070454)
Supplement: Supplementary file 1 [file metabolites-11-00454-s001.zip › metabolites-1267395-supple/MRM transitions_Metabolites.xlsx]

## Sheet: Sheet1
	Dynamic MRM
	Compound Group	Compound Name	Precursor Ion	Product Ion	Threshold	Retention Time (min)	Delta Retention Time	Fragmentor	Collision Energy	Cell Accelerator Voltage	Polarity
	CER	CER180181	566.51	264.2	0	1	2.5	380	29	5	Positive
	CER	CER180182	564.51	546.4	0	1	2.5	380	17	5	Positive
	CER	CER180182	564.51	264.1	0	1	2.5	380	33	5	Positive
	CER	CER180202	592.51	292.1	0	1	2.5	380	33	5	Positive
	CER	CER180202	592.51	264.2	0	1	2.5	380	29	5	Positive
	CER	CER180221	622.61	604.5	0	1	2.5	380	13	5	Positive
	CER	CER180221	622.61	264.2	0	1	2.5	380	33	5	Positive
	CER	CER180240	652.61	634.6	0	1	2.5	380	25	5	Positive
	CER	CER180240	652.61	284.3	0	1	2.5	380	37	5	Positive
	CER	CER180240	651.65	633.5	0	1	2.5	380	21	5	Positive
	CER	CER180240	651.65	264.2	0	1	2.5	380	37	5	Positive
	CER	CER180262	676.67	658.5	0	1	2.5	380	17	5	Positive
	CER	CER180262	676.67	264.2	0	1	2.5	380	33	5	Positive
	CER	CER180263	674.61	656.6	0	1	2.5	380	21	5	Positive
	CER	CER180263	674.61	264.2	0	1	2.5	380	29	5	Positive
	deuLPC	deuLPC181	529.41	184	0	11.5	2	380	32	5	Positive
	deuLPC	deuLPC181	529.41	104	0	11.5	2	380	24	5	Positive
	deuLPE	deuLPE181	487.41	312.4	0	10	4	380	13	5	Positive
	deuLPE	deuLPE181	487.41	302.1	0	10	4	380	21	5	Positive
	deuPC	deuPC150181	753.61	184	0	9	2	380	36	5	Positive
	deuPC	deuPC150181	753.61	125	0	9	2	380	50	5	Positive
	deuPE	deuPE150181	711.61	570.4	0	5.5	2	380	25	5	Positive
	deuPE	deuPE150181	711.61	404.2	0	5.5	2	380	24	5	Positive
	deuSM	deuSM181	738.61	184	0	10.5	2	380	28	5	Positive
	deuSM	deuSM181	738.61	124.9	0	10.5	2	380	50	5	Positive
	LPC	LPC163	496.31	184.1	0	11.5	2	380	25	5	Positive
	LPC	LPC163	496.31	104.1	0	11.5	2	380	29	5	Positive
	LPC	LPC180	524.41	184.1	0	11.5	2	380	25	5	Positive
	LPC	LPC180	524.41	104	0	11.5	2	380	29	5	Positive
	LPC	LPC181	522.41	184	0	11.5	2	380	21	5	Positive
	LPC	LPC181	522.41	104.1	0	11.5	2	380	21	5	Positive
	LPC	LPC184	516.11	258.1	0	11.5	2	380	16	5	Positive
	LPC	LPC184	516.11	104.1	0	11.5	2	380	36	5	Positive
	LPC	LPC200	551.2	496.1	0	1	2	380	36	5	Positive
	LPC	LPC200	551.2	57.1	0	1	2	380	50	5	Positive
	LPC	LPC220	580.11	309.2	0	1	2	380	40	5	Positive
	LPC	LPC220	580.11	183.8	0	1	2	380	29	5	Positive
	LPC	LPC225	570.72	283	0	1	2	380	37	5	Positive
	LPC	LPC225	570.72	270.2	0	1	2	380	37	5	Positive
	LPC	LPC226	568.7	325.3	0	1	2	380	37	5	Positive
	LPC	LPC226	568.7	298	0	1	2	380	33	5	Positive
	LPC	LPC240	608.31	552.1	0	1	2	380	21	5	Positive
	LPC	LPC240	608.31	496.2	0	1	2	380	29	5	Positive
	LPE	LPE160	454.31	184.1	0	12.5	2	380	33	5	Positive
	LPE	LPE160	454.31	104.2	0	12.5	2	380	21	5	Positive
	LPE	LPE180	482.21	184.1	0	12.5	2	380	29	5	Positive
	LPE	LPE180	482.21	104.1	0	12.5	2	380	29	5	Positive
	LPE	LPE181	480.6	103.9	0	12	3	380	25	5	Positive
	LPE	LPE181	480.6	86.1	0	12	3	380	37	5	Positive
	LPE	LPE182	478.58	163	0	12	2	380	37	5	Positive
	LPE	LPE182	478.58	86	0	12	2	380	40	5	Positive
	LPE	LPE201	508.31	124.8	0	12.5	2	380	40	5	Positive
	LPE	LPE201	508.31	104.1	0	12.5	2	380	29	5	Positive
	LPE	LPE202	506.63	104.1	0	11.5	2	380	33	5	Positive
	LPE	LPE202	506.63	86.1	0	11.5	2	380	40	5	Positive
	LPE	LPE203	504.62	125.1	0	11.5	2	380	40	5	Positive
	LPE	LPE203	504.62	86.2	0	11.5	2	380	33	5	Positive
	LPE	LPE224	530.66	297.9	0	11.5	2	380	29	5	Positive
	LPE	LPE224	530.66	104.1	0	11.5	2	380	21	5	Positive
	LPE	LPE226	526.62	184.6	0	11.5	2	380	21	5	Positive
	LPE	LPE226	526.62	183.9	0	11.5	2	380	25	5	Positive
	PC	PC160160	734.58	184	0	8.5	3	380	29	5	Positive
	PC	PC160160	734.58	124.9	0	8.5	3	380	40	5	Positive
	PC	PC160161	732.57	183.9	0	8.5	3	380	33	5	Positive
	PC	PC160161	732.57	124.9	0	8.5	3	380	25	5	Positive
	PC	PC160181	760.6	183.9	0	8.5	3	380	33	5	Positive
	PC	PC160181	760.6	125	0	8.5	3	380	40	5	Positive
	PC	PC160182	758.58	184	0	8.5	3	380	33	5	Positive
	PC	PC160182	758.58	125	0	8.5	3	380	40	5	Positive
	PC	PC160203	784.6	183.9	0	8.5	3	380	33	5	Positive
	PC	PC160203	784.6	112.9	0	8.5	3	380	33	5	Positive
	PC	PC160204	782.58	184.1	0	8.5	3	380	40	5	Positive
	PC	PC160204	782.58	125.1	0	8.5	3	380	40	5	Positive
	PC	PC160205	780.57	184	0	8.5	3	380	33	5	Positive
	PC	PC180181	788.62	185	0	8.5	3	380	33	5	Positive
	PC	PC180181	788.62	184	0	8.5	3	380	25	5	Positive
	PC	PC180182	786.61	184	0	8.5	3	380	29	5	Positive
	PC	PC181204	808.59	184.1	0	8.5	3	380	40	5	Positive
	PC	PC181204	808.59	144.9	0	8.5	3	380	37	5	Positive
	PE	PE160181	718.51	577.5	0	5.5	4	380	21	5	Positive
	PE	PE160181	718.51	57.2	0	5.5	4	380	40	5	Positive
	PE	PE160182	716.51	575.4	0	5.5	4	380	25	5	Positive
	PE	PE160182	716.51	339.3	0	5.5	4	380	21	5	Positive
	PE	PE160204	740.51	599.4	0	5.5	4	380	13	5	Positive
	PE	PE160204	740.51	164.1	0	5.5	4	380	33	5	Positive
	PE	PE160226	764.51	623.4	0	5.5	4	380	21	5	Positive
	PE	PE160226	764.51	424.2	0	5.5	4	380	37	5	Positive
	PE	PE180160	706.6	185.1	0	11.5	4	380	33	5	Positive
	PE	PE180160	706.6	184	0	11.5	4	380	25	5	Positive
	PE	PE180181	746.61	605.4	0	5.5	4	380	29	5	Positive
	PE	PE180181	746.61	95	0	5.5	4	380	40	5	Positive
	PE	PE180182	744.61	603.5	0	5.5	4	380	25	5	Positive
	PE	PE180182	744.61	65.1	0	5.5	4	380	40	5	Positive
	PE	PE180204	768.61	627.3	0	5.5	4	380	21	5	Positive
	PE	PE180204	768.61	341.2	0	5.5	4	380	37	5	Positive
	PE	PE180225	794.61	653.5	0	8	8	380	21	5	Positive
	PE	PE180225	794.61	653.5	0	8	8	380	21	5	Positive
	PE	PE180226	792.61	651.5	0	8	8	380	25	5	Positive
	PE	PE180226	792.61	57.2	0	8	8	380	40	5	Positive
	PE	PE181160	705.05	185.1	0	11.5	4	380	33	5	Positive
	PE	PE181160	705.05	183.9	0	11.5	4	380	37	5	Positive
	PE	PE181180	732.01	731.4	0	8	8	380	5	5	Positive
	PE	PE181180	732.01	184	0	8	8	380	25	5	Positive
	PE	PE181181	743.61	94.9	0	8	8	380	40	5	Positive
	PE	PE182221	784.65	185.1	0	8	8	380	37	5	Positive
	PE	PE182221	784.65	184	0	8	8	380	37	5	Positive
	SM	SM180140	677.56	184	0	10	4	380	21	5	Positive
	SM	SM180140	677.56	124.8	0	10	4	380	40	5	Positive
	SM	SM180200	762.16	185.1	0	10	4	380	29	5	Positive
	SM	SM180200	762.16	184	0	10	4	380	37	5	Positive
	SM	SM180220	790.21	185.1	0	10	4	380	33	5	Positive
	SM	SM180220	790.21	184.1	0	10	4	380	29	5	Positive
	SM	SM180221	788.19	185.1	0	10	4	380	25	5	Positive
	SM	SM180221	788.19	184	0	10	4	380	33	5	Positive
	SM	SM180230	804.24	186	0	10	4	380	29	5	Positive
	SM	SM180230	804.24	184.1	0	10	4	380	33	5	Positive
	SM	SM180240	818.27	186	0	10	4	380	40	5	Positive
	SM	SM180240	818.27	184	0	10	4	380	37	5	Positive
	SM	SM181140	675.99	185	0	10	4	380	25	5	Positive
	SM	SM181140	675.99	184	0	10	4	380	25	5	Positive
	SM	SM181200	760.14	185.1	0	10	4	380	29	5	Positive
	SM	SM181200	760.14	183.8	0	10	4	380	40	5	Positive
	SM	SM181230	802.22	184	0	10	4	380	33	5	Positive
	SM	SM181230	802.22	125	0	10	4	380	40	5	Positive
	CER	CER180181	566.51	265.2	0	1	2.5	380	33	5	Positive
